# Supplementary material for: Silencing an N-Acyltransferase-Like Involved in Lignin Biosynthesis in Nicotiana attenuata Dramatically Alters Herbivory-Induced Phenolamide Metabolism
Source: PLoS One. 2013 May 21;8(5):e62336. doi: 10.1371/journal.pone.0062336 (PMC3660383; doi:10.1371/journal.pone.0062336)
Supplement: File S1 — Examples of MS/MS spectra measured for phenolamides. (XLSX) [file pone.0062336.s006.xlsx]

## Sheet: Sheet1
Examples of MSMS measurements for phenolamides, published in Gaquerel et al. 2010. Tandem MS measurements for the precursor ions of selected phenolamides have been performed and published by our group in Gaquerel et al. (2010). MS detection was carried out with a maXis ESI-qTOF mass spectrometer operated in electrospray positive mode. Typical instrument settings were as follows: capillary voltage…						N′,N′′-Di-caffeoylspermidine, [M+H]+, most abundant isomer
						(+MS2 m/z 470.2283, C25H32N3O6+, 7.2 min, 35 eV):
						470.2283 (10.3 %, C25H32O6N3+, calc. 470.2285)
						309.1998 (12.2 %, 13C1C15H25N3O3+, calc. 309.2001)
						308.1972 (62.5 %, C16H25N3O3+, calc. 308.1968)
						291.1703 (19.6 %, C16H23N2O3+, calc. 291.1703)
						234.1121 (11.6 %, C13H16NO3+, calc. 234.1124)
						222.1123 (32 %, C12H16NO3+, calc. 222.1124)
						221.1004 (10 %, 13C1C11H14NO3+, calc. 221.1001)
						220.0968 (100 %, C12H14NO3+, calc. 220.0968)
						163.03889 (87.1 %, C9H7O3+, calc. 163.0389)
						146.1648 (7.7 %, C7H19N3+, calc. 146.1651)
						129.1385 (6.3 %, C7H17N2+, calc. 129.1386)
						N-Caffeoylputrescine, [M+H]+
						(+MS2 m/z 251.1404, C13H19N2O3+, 3.35 min, 35 eV)
						251.1388 (C13H19N2O3+, calc. 251.1390)
						163.0389 (100 %, C9H7O3+, calc. 163.0389)
						145.0284 (23.4 %, C9H5O2+, calc. 145.0284)
						135.0440 (44.4 %, C9H7O3+, calc. 135.044)
						133.0282 (7.8 %, C8H5O2+, calc. 133.0284)
						117.0332 (10.3 %, C8H5O+, calc. 117.0334)
						N′-Caffeoyl-N′′feruloyl-spermidine, [M+H]+
						(+MS2 m/z 484.2442, C26H34N3O6+, 8.41 min, 35 eV)
						484.2448 (12.1 %, C26H34N3O6+, calc. 484.2442)
						323.2173 (5 %, 13C1C16H28N3O3+, calc. 323.2158)
						322.2124 (31.2 %, C17H28N3O3+, calc. 322.2125)
						308.1976 (25.3 %, C16H25N3O3+, calc. 308.1968)
						291.1707 (12.4 %, C16H22N2O3+, calc. 291.1703)
						221.1011 (8.5 %, 13C1C11H14NO3+, calc. 221.1001)
						220.0969 (100 %, C12H14NO3+, calc. 220.0968)
						248.1281 (8.5 %, C14H18NO3+, calc. 248.1281)
						178.0585 (7.9 %, 13C1C9H9O3+, calc. 178.0579)
						177.0548 (92.1 %, C10H9O3+, calc. 177.0546)
						163.0389 (21.3 %, C9H7O3+, calc. 163.0389)
						N′’,N′′-Di-feruloylspermidine, [M+H]+, most abundant isomer
						(+MS2 m/z 498.2645, C27H36N3O6+, 9.08 min, 35 eV)
						498.2589 (8.8 %, C27H36N3O6+, calc. 498.2598)
						323.2162 (7 %, 13C1C16H28N3O3+, calc. 323.2158)
						322.2124 (37.4 %, C17H28N3O3+, calc. 322.2125)
						305.1863 (10 %, C17H25N2O3+, calc. 305.1859)
						235.1163 (6.2 %, 13C1C12H16NO3+, calc. calc. 235.1158)
						234.1127 (45.5 %, C13H16NO3+, calc. 234.1124)
						177.0548 (100%, C10H10O3+, calc. 177.0546)
						146.1645 (4.4 %, C7H20N3+, calc. 146.1651)
						145.0286 (4.5 %, C9H5O2+, calc. 145.0284)
