# Supplementary material for: Silencing an N-Acyltransferase-Like Involved in Lignin Biosynthesis in Nicotiana attenuata Dramatically Alters Herbivory-Induced Phenolamide Metabolism
Source: PLoS One. 2013 May 21;8(5):e62336. doi: 10.1371/journal.pone.0062336 (PMC3660383; doi:10.1371/journal.pone.0062336)
Supplement: File S2 — Complete peak matrix and statistical results. (XLSX) [file pone.0062336.s007.xlsx]

## Sheet: Sheet1
U, up-regulation in VIGS-HCT-like, fold change>1.5, P-value<0.05
D, down-regulation in VIGS-like, fold change<(1/1.5), P-value<0.05
pcgroup= pseudospectrum clustwe deduced from the CAMERA post processing, Adduct and isotope annotation is derived as well from the CAMERA postprocessing
Putative annotation is based on elemental formula claculation and MSMS data published in Gaquerel, E., Heiling, S., Schöttner, M., Zurek, G., Baldwin, I. T. (2010). Development and validation of a liquid chromatography-electrospray ionization-time-of-flight mass spectrometry method for induced changes in Nicotiana attenuata leaves during simulated herbivory. Journal of Agricultural and Food Chemi…
								W+OS				Caterpillar
XCMS TAG	mzmed	rtmed	Putative annotation	Isotope cluster	Isotope type	Adduct	pcgroup	TTEST P-value	FR	Regulation		TTEST P-value	FR	Regulation
M355T482	355.099	481.714	Chlorogenic acid				1037	0.000141364	1.40885			4.84546e-05	2.54378	U	0	1
M456T678	456.256	678.121	Mono-hydrated N',N''-coumaroyl,caffeoylspermidine	[103]	[M]+	[M+H]+ 455.256	13	6.5329e-06	89.1286	U		7.69115e-07	22.316	U	1	1
M123T678	123.042	678.363	Mono-hydrated N',N''-coumaroyl,caffeoylspermidine			[M+2H-CH2]2+ 258.098	13	0.450753	0.885037			5.4341e-05	4.27756	U	0	1
M293T678	293.198	678.376	Mono-hydrated N',N''-coumaroyl,caffeoylspermidine			[M+H-NH3]+ 309.218	13	0.025159	0.855164			0.000430789	3.86462	U	0	1
M310T678	310.215	678.389	Mono-hydrated N',N''-coumaroyl,caffeoylspermidine	[102]	[M]+	[M+H]+ 309.218	13	0.025159	0.855164			0.00142044	28.8771	U	0	1
M222T679	222.111	678.51	Mono-hydrated N',N''-coumaroyl,caffeoylspermidine			[M+H]+ 221.116	13	0.0376595	0.776534			0.000391339	6.23151	U	0	1
M573T679	573.337	679.061	Mono-hydrated N',N''-coumaroyl,caffeoylspermidine				13	0.025159	0.855164			5.34071e-06	43.9609	U	0	1
M241T680	241.128	679.56	Mono-hydrated N',N''-coumaroyl,caffeoylspermidine			[M+Na]+ 218.145	13	0.175137	0.565642			0.00118911	0.302489	D	0	1
M478T680	478.238	679.773	Mono-hydrated N',N''-coumaroyl,caffeoylspermidine	[104]	[M]+	[M+Na]+ 455.256	13	0.00475976	14.329	U		0.0170349	8.01481	U	1	1
M292T689	292.203	688.912	Monocoumaroylspermidine fragment			[M+H-NH3]+ 308.239	33	0.00167831	22.2412	U		1.35061e-05	212.669	U	1	1
M292T709	292.203	709.418	Monocoumaroylspermidine fragment	[134]	[M]+	[M+H-C6H10O5]+ 453.245	22	0.025159	0.855164			8.45664e-08	131.941	U	0	1
M253T230	253.15	229.848	Monohydrated N-caffeoylputrescine			[M+H]+ 252.147	47	0.00510319	2.40939	U		0.808104	0.900247		1	0
M236T232	236.127	232.072	Monohydrated N-caffeoylputrescine	[734]	[M]+	[M+H-NH3]+ 252.156	162	0.0036102	6.71938	U		0.693008	0.949515		1	0
M254T232	254.157	232.145	Monohydrated N-caffeoylputrescine	[735]	[M]+		162	0.00533666	4.55621	U		0.814478	0.899319		1	0
M237T301	237.158	301.436	Monohydrated N-coumaroylputrescine	[668]	[M]+	[M+H]+ 236.159	132	0.00021294	15.2082	U		8.60091e-05	29.4887	U	1	1
M220T302	220.132	301.908	Monohydrated N-coumaroylputrescine			[M+H-NH3]+ 236.159	132	0.025159	0.855164			5.07996e-08	82.6877	U	0	1
M259T302	259.141	301.908	Monohydrated N-coumaroylputrescine			[M+Na]+ 236.159	132	0.025159	0.855164			0.00458285	2.96085	U	0	1
M310T639	310.213	638.635	Monohydrated N', N''-caffeoyl,coumaroylspermidine			[M+H]+ 309.214	24	0.108769	4.92857			0.000150477	5.39669	U	1	1
M458T639	458.262	638.635	Monohydrated N', N''-caffeoyl,coumaroylspermidine			[3M+H+K]2+ 292.191 [M+Na]+ 435.283	24	0.00235037	21.1256	U		1.10726e-10	358.438	U	1	1
M456T639	456.256	638.78	Monohydrated N', N''-caffeoyl,coumaroylspermidine			[M+H]+ 455.256	24	2.02428e-06	127.913	U		1.29068e-07	29.7653	U	1	1
M293T639	293.191	639.127	Monohydrated N', N''-caffeoyl,coumaroylspermidine			[M+H]+ 292.191 [M+H-NH3]+ 309.214	24	0.025159	0.855164			2.47998e-05	2.63581	U	0	1
M478T640	478.237	639.566	Monohydrated N', N''-caffeoyl,coumaroylspermidine	[138]	[M]+	[M+Na]+ 455.256	24	0.0176599	9.18106	U		0.00182324	11.3848	U	1	1
M408T641	408.258	640.707	Monohydrated N', N''-caffeoyl,coumaroylspermidine			[M+H-C2H4]+ 435.283	24	0.414505	2.1962			2.50421e-05	0.623444	D	1	0
M472T608	472.244	608.394	Monohydrated N', N''-dicaffeoylspermidine				625	0.0064941	0.00492263	D		0.558216	0.629863		1	0
M502T634	502.236	633.669	Monohydrated N', N''-dicaffeoylspermidine				5	0.025159	0.855164			0.0169616	2.15258	U	0	1
M462T755	462.243	755	Monohydrated N', N''-dicoumaroylspermidine			[M+Na]+ 439.261	18	0.025159	0.855164			0.00273425	2.8193	U	0	1
M440T756	440.26	755.726	Monohydrated N', N''-dicoumaroylspermidine	[114]	[M]+	[M+H]+ 439.261	18	0.025159	0.855164			0.0111692	4.16322	U	0	1
M294T756	294.219	755.989	Monohydrated N', N''-dicoumaroylspermidine				18	0.025159	0.855164			0.0201236	4.86704	U	0	1
M292T756	292.203	756.272	Monohydrated N', N''-dicoumaroylspermidine				18	0.025159	0.855164			0.0119683	4.33071	U	0	1
M147T757	147.043	756.681	Monohydrated N', N''-dicoumaroylspermidine			[M+Na]+ 124.062	18	0.025159	0.855164			0.0145999	4.43662	U	0	1
M369T682	369.181	681.869	N-Caffeoylputrescine metabolite	[711]	[M]+		2223	0.383282	0.855816			0.000921754	0.297494	D	0	1
M348T687	348.194	687.271	N-Caffeoylputrescine metabolite				1053	0.811753	1.13755			3.65865e-05	0.276816	D	0	1
M347T687	347.19	687.401	N-Caffeoylputrescine metabolite				1052	0.969195	1.28097			0.000153746	0.363303	D	0	1
M293T205	293.201	205.026	N-Coumaroylputrescine				327	1.62938e-08	115.617	U		8.87522e-10	176.955	U	1	1
M147T205	147.04	205.143	N-Coumaroylputrescine				327	2.57965e-07	18.8906	U		1.68312e-05	31.7344	U	1	1
M292T208	292.201	208.209	N-Coumaroylputrescine	[676]	[M]+	[M+H]+ 291.202	137	0.000205749	73.346	U		1.03459e-07	22.2742	U	1	1
M257T325	257.121	324.724	N-Coumaroylputrescine			[M+Na]+ 234.141	84	1.6748e-06	10.5334	U		0.000842346	8.96217	U	1	1
M147T326	147.041	325.642	N-Coumaroylputrescine	[533]	[M]+	[M+H]+ 146.042	84	8.91996e-12	18.9742	U		6.71729e-06	10.588	U	1	1
M236T326_1	236.144	325.726	N-Coumaroylputrescine	[535]	[M]+	[M+Na]+ 213.163 [M+K]+ 197.193	84	0.000959865	4.60416	U		4.48381e-05	11.8615	U	1	1
M235T326	235.14	325.731	N-Coumaroylputrescine			[M+H]+ 234.141	84	9.40595e-16	258.407	U		7.66936e-06	10.7758	U	1	1
M119T327	119.049	326.669	N-Coumaroylputrescine			[M+H-CO]+ 146.042	84	0.499453	4.2962			0.000508123	5.64508	U	1	1
M469T327	469.289	326.949	N-Coumaroylputrescine			[2M+H]+ 234.141	84	0.025159	0.855164			0.00392813	5.71481	U	0	1
M218T327	218.116	326.97	N-Coumaroylputrescine	[534]	[M]+	[M+H-NH3]+ 234.141	84	0.0383852	2.65001	U		0.00151968	21.4164	U	1	1
M469T394	469.279	394.411	N-Coumaroylputrescine			[2M+H]+ 234.142	21	0.025159	0.855164			0.00143785	3.68658	U	0	1
M115T395	115.083	394.828	N-Coumaroylputrescine				21	0.025159	0.855164			0.00168701	33.7134	U	0	1
M257T395_2	257.126	394.921	N-Coumaroylputrescine	[130]	[M]+	[M+Na]+ 234.142	21	3.68765e-07	72.5685	U		2.4034e-06	6.56074	U	1	1
M491T395	491.269	394.921	N-Coumaroylputrescine	[133]	[M]+	[2M+Na]+ 234.142	21	0.000213323	31.6114	U		7.24353e-06	8.19946	U	1	1
M218T395	218.116	395.17	N-Coumaroylputrescine	[126]	[M]+	[M+H-NH3]+ 234.142	21	0.00208562	19.2591	U		8.05826e-05	8.967	U	1	1
M147T395	147.041	395.237	N-Coumaroylputrescine	[125]	[M]+	[M+H]+ 146.042	21	6.95345e-08	56.0735	U		1.11199e-05	8.51839	U	1	1
M235T395	235.141	395.281	N-Coumaroylputrescine			[M+H]+ 234.142	21	7.61979e-06	43.4666	U		2.14497e-05	8.26164	U	1	1
M236T395_2	236.146	395.389	N-Coumaroylputrescine	[128]	[M]+		21	0.22843	1.85002			2.75395e-05	8.75411	U	0	1
M119T396	119.048	395.637	N-Coumaroylputrescine			[M+H-CO]+ 146.042	21	0.274542	3.32717			1.87239e-05	9.58618	U	1	1
M293T272_1	293.201	271.987	N-Coumaroylspermidine				2207	0.0112266	9.74565	U		0.000294034	20.2599	U	1	1
M292T272	292.2	272.066	N-Coumaroylspermidine				147	3.77999e-05	66.7632	U		2.04e-05	21.4427	U	1	1
M207T590	207.063	589.675	N', N''-caffeoyl,feruloylspermidine			[M+H-H20]+ 224.076	157	0.00274666	0.137795	D		9.36306e-05	0.617058	D	1	0
M484T749	484.245	749.325	N', N''-caffeoyl,feruloylspermidine	[720]	[M]+	[M+H]+ 483.243 [M+Na]+ 461.26 [M+K]+ 445.29	154	0.0107964	0.371139	D		0.749763	0.529347		1	0
M485T324	485.281	324.451	N',N''-Caffeoylferuloylspermidine			[M+H]+ 484.281	1692	0.025159	0.855164			9.05694e-06	5.70855	U	0	1
M507T325	507.262	325.183	N',N''-Caffeoylferuloylspermidine			[M+Na]+ 484.281	1692	0.025159	0.855164			0.00132908	9.23282	U	0	1
M454T657_2	454.235	656.553	N',N''-Coumaroyl,caffeoylspermidine	[555]	[M]+		1745	0.00924102	35.3766	U		4.80538e-05	24.7162	U	1	1
M454T690	454.241	690.484	N',N''-dicoumaroylspermidine	[304]	[M]+		48	5.20016e-07	31.2877	U		9.27058e-10	18.4706	U	1	1
M147T691	147.042	691.175	N',N''-dicoumaroylspermidine				1232	2.95692e-05	9.03456	U		4.50362e-06	5.40103	U	1	1
M105T156	105.04	155.752	Tyramine			[M+H-CH4]+ 120.064	49	0.000168612	1.82679	U		7.86869e-05	3.83775	U	0	1
M103T156	103.049	155.856	Tyramine			[M+H-H20]+ 120.064	49	0.000279413	1.75383	U		0.000424387	3.72079	U	0	1
M138T156	138.086	156.143	Tyramine				49	9.87324e-05	1.95523	U		0.00272075	3.51649	U	0	1
M121T156	121.062	156.411	Tyramine	[305]	[M]+	[M+H]+ 120.064	49	0.000366823	1.6827	U		0.000339335	3.34066	U	0	1
M119T434	119.05	434.022	Unknown coumaroyl-containing metabolite			[M+H-CO]+ 146.044	178	0.025159	0.855164			0.00241856	4.50745	U	0	1
M453T434	453.227	434.049	Unknown coumaroyl-containing metabolite				178	0.169066	3.18419			5.81058e-06	30.3559	U	1	1
M147T434	147.043	434.169	Unknown coumaroyl-containing metabolite	[758]	[M]+	[M+H]+ 146.044	178	0.0132456	7.40438	U		1.63938e-05	22.6945	U	1	1
M147T611	147.04	611.045	Unknown coumaroyl-containing metabolite				394	4.41661e-06	10.4636	U		0.195755	3.19551		1	1
M458T614	458.272	614.355	Unknown coumaroyl-containing metabolite	[410]	[M]+		68	0.000375941	26.8959	U		1.2197e-05	124.037	U	1	1
M406T961	406.275	961.282	Unknown coumaroyl-containing metabolite				116	0.025159	0.855164			8.76628e-05	14.5812	U	0	1
M574T962	574.298	961.514	Unknown coumaroyl-containing metabolite			[M+Na]+ 551.315	116	0.025159	0.855164			4.95788e-07	113.416	U	0	1
M147T962	147.043	961.787	Unknown coumaroyl-containing metabolite				116	0.025159	0.855164			0.00271099	3.57045	U	0	1
M582T962	582.325	962.293	Unknown coumaroyl-containing metabolite				116	0.1561	5.15935			0.001162	2.71268	U	1	1
M552T962	552.315	962.429	Unknown coumaroyl-containing metabolite	[608]	[M]+	[M+H]+ 551.315	116	3.11342e-11	11.2105	U		7.79091e-07	18.2703	U	1	1
M566T647	566.294	647.087	Unknown dicaffeoylspermidine metabolite				1272	0.025159	0.855164			5.3477e-05	0.258891	D	0	1
M259T67	258.97	66.8819					572	0.0796661	0.733226			4.87934e-06	0.291326	D	0	1
M145T68	144.99	68.087				[M+H-H20]+ 161.999	337	0.601227	0.78566			9.1454e-05	0.403244	D	0	1
M275T70	274.95	69.7091					325	0.025159	0.855164			0.00197282	0.0964829	D	0	1
M105T71	104.997	70.9687					673	0.101356	0.84579			0.0136032	2.55905	U	0	1
M493T71	492.852	71.0945				[3M+3Na-H]2+ 305.91	12	0.00797392	0.268273	D		0.652594	1.06634		1	0
M274T72	273.949	71.5602					692	0.227079	0.810445			0.0398187	2.42181	U	0	1
M573T72_1	572.834	71.8554					731	0.45955	0.919684			0.011523	0.207743	D	0	1
M429T76_1	428.834	76.3615					2793	0.0785471	0.775144			0.0451675	0.334902	D	0	1
M681T77	680.727	77.4563				[3M+2K]2+ 427.85	146	0.0470731	0.774048			0.0055278	0.494781	D	0	1
M337T78_2	336.846	78.2496					146	0.0628546	0.00367631			0.0193181	0.590298	D	1	0
M507T79_1	506.764	78.9937					2182	0.446338	0.824548			0.0186336	0.150251	D	0	1
M264T79	264.171	79.2564					2162	0.927852	1.12644			0.00755067	2.00673	U	0	1
M209T80	208.878	79.8568				[M+2H-COCH2]2+ 457.771	314	0.765645	0.978962			0.00817859	0.12587	D	0	1
M207T80	206.881	79.9163				[M+2H-HCOOH]2+ 457.771	314	0.467662	0.905177			0.0103906	0.479406	D	0	1
M291T80	290.845	79.9757					2734	0.209611	0.642683			0.0333235	0.387219	D	0	1
M259T80	258.846	80.2486					2732	0.0334934	0.241683	D		0.0422534	0.605763	D	1	0
M227T80	227.113	80.3184					2731	0.025159	0.855164			0.0365292	0.446955	D	0	1
M459T81_2	458.78	80.5193					2746	0.418294	1.00121			0.00322338	0.090463	D	0	1
M357T82	357.254	82.414					31	0.0188347	2.62554	U		0.954615	0.989722		1	0
M213T82_2	212.845	82.4836					31	0.0207932	0.387552	D		0.146251	0.629994		1	0
M215T83	214.843	83.4985					1019	0.275485	1.32811			0.0482084	2.14351	U	0	1
M176T85	176.008	84.5048					1015	0.06189	2.05423			0.046979	0.599817	D	1	0
M143T87	143.079	87.1163					2577	0.031482	5.42291	U		0.389395	0.879107		1	0
M545T88	545.027	88.4783					1637	0.0434214	0.117625	D		0.208521	3.01439		1	1
M455T89	455.121	88.6676					72	0.0289831	0.171138	D		0.00285401	0.523616	D	1	0
M444T89	444.071	89.0231				[M+H-CH3]+ 458.105	72	0.00181808	0.347252	D		0.133753	1.86514		1	0
M444T90	444.064	89.7871					1635	0.00181439	0.347096	D		0.116209	1.84699		1	0
M159T91	159.071	91.443					2694	0.0180465	0.36392	D		0.741448	0.896643		1	0
M84T93	84.0383	93.3571					2307	0.335072	1.2062			0.000211164	3.29873	U	0	1
M247T94	247.041	94.2769				[M+2Na]2+ 448.118	121	0.0299897	0.660347	D		0.0414082	2.01986	U	0	1
M360T95	360.152	94.7827					121	0.00449362	0.498655	D		0.734628	0.862		1	0
M490T95	490.183	95.2636				[M+H]+ 489.183	121	0.986565	2.00452			0.00404631	1.64246	U	1	0
M366T100	366.112	99.6926					166	0.0117817	2.18315	U		0.864809	1.01354		1	0
M624T125	624.23	124.719					601	0.00117664	10.5742	U		0.3724	0.554912		1	0
M153T125	153.072	125.466					583	2.54309e-08	13.2509	U		1.97211e-05	4.7349	U	1	1
M170T126	170.077	126.03					588	0.0063096	2.22091	U		0.00300176	0.55193	D	1	0
M624T126	624.246	126.033					1	0.00152562	9.22508	U		0.000126683	3.02845	U	1	1
M306T126	306.181	126.137					1	0.670052	0.99964			0.00169536	0.388558	D	0	1
M622T126	622.231	126.153					600	1.65115e-05	5.61097	U		2.22845e-10	13.0444	U	1	1
M285T126	285.118	126.303					1729	6.04216e-05	7.58348	U		6.4143e-07	13.4677	U	1	1
M350T126	350.118	126.353					1730	0.025159	0.855164			0.0245658	0.424134	D	0	1
M215T126	215.136	126.456				[M+H]+ 214.131	91	0.42971	1.83183			8.69216e-05	0.305528	D	0	1
M365T127_1	365.091	126.517					1731	0.379142	2.34446			0.0296476	0.643183	D	1	0
M607T127	607.217	126.518					1739	9.62817e-06	22.4351	U		0.000178383	19.7239	U	1	1
M629T127	629.2	126.518					1740	0.025159	0.855164			0.000956515	10.0129	U	0	1
M744T127	744.098	126.795					91	0.0394741	0.477886	D		0.131782	0.833876		1	0
M664T131_1	664.227	130.966		[643]	[M]+		1954	1.92359e-11	59.6464	U		2.85704e-05	3.94372	U	1	1
M664T131_2	664.236	131.237		[644]	[M]+		1950	3.19373e-11	57.9264	U		3.02712e-08	6.03038	U	1	1
M649T134	649.229	134.042				[M+H-NH3]+ 665.257	2784	0.283653	3.04701			0.00057354	14.7571	U	1	1
M666T134	666.257	134.204				[M+H]+ 665.257	2784	0.000585217	5.82635	U		4.15454e-06	5.84937	U	1	1
M671T134	671.211	134.378					205	0.467176	1.49593			0.00120666	12.3895	U	0	1
M667T135	667.259	134.554					205	0.774644	1.00459			3.97795e-07	18.9829	U	0	1
M669T148	669.198	147.548					262	0.111852	3.84095			0.000363806	20.4846	U	1	1
M121T150	121.081	149.843					88	0.000493091	2.34047	U		0.738682	1.13959		1	0
M173T174	173.075	174.33					408	2.08657e-13	23.4522	U		0.5543	0.766972		1	0
M121T175	121.066	174.835					42	0.00633721	2.49787	U		0.00146717	3.49918	U	1	1
M150T185	150.05	185.239					241	0.0782636	1.21684			0.000271416	3.14952	U	0	1
M488T188	488.246	187.752				[M+H]+ 487.247	60	0.00879167	0.045848	D		0.455199	0.848623		1	0
M119T203	119.046	203.061					196	6.81038e-05	140.764	U		0.064012	2.76166		1	1
M497T208	497.248	208.007					2067	0.025159	0.855164			0.032901	0.240886	D	0	1
M348T211	348.195	210.806		[874]	[M]+		282	0.54129	3.39057			0.00302132	0.592303	D	1	0
M310T218	310.205	217.607					510	0.153898	0.566085			0.0033479	0.4476	D	0	1
M425T219	425.283	218.512					510	0.025159	0.855164			0.00514584	0.379289	D	0	1
M139T221	139.037	221.246					2511	6.18681e-05	9.75225	U		1.82323e-07	62.0209	U	1	1
M100T236	100.071	235.842					99	5.80402e-09	38.0035	U		0.657076	1.1087		1	0
M217T253	217.102	252.951					429	0.000137633	23.8102	U		0.603695	1.14418		1	0
M472T258	472.252	257.693					2662	0.025159	0.855164			0.00529749	4.76354	U	0	1
M147T271	147.04	271.297					147	0.0140717	11.1087	U		0.00602333	18.512	U	1	1
M467T271	467.209	271.43					2208	0.025159	0.855164			0.0397994	0.386301	D	0	1
M468T280	468.22	280.274		[781]	[M]+		190	0.555526	2.70861			0.0308487	0.566258	D	1	0
M301T282	301.127	281.515					190	0.026159	2.81842	U		0.848859	0.956569		1	0
M159T287	159.086	286.5				[M+H-C6H10O5]+ 320.142 [M+Na]+ 136.102	338	0.010319	1.85017	U		0.313637	2.03879		0	1
M121T287	121.066	286.512				[M+H-CH4]+ 136.102	338	0.0344672	8.35102	U		0.00668273	6.45691	U	1	1
M323T288	323.112	287.704					338	0.00162138	7.04552	U		0.000250267	2.95503	U	1	1
M151T304	151.04	304.132					1685	0.025159	0.855164			0.0362023	0.188142	D	0	1
M335T306	335.081	306.242		[532]	[M]+		83	0.025159	0.855164			0.0180681	0.253778	D	0	1
M556T311	556.216	310.786					487	0.0277309	0.331211	D		0.24884	1.16904		1	0
M427T313	427.168	312.521				[M+H]+ 426.17 [M+Na]+ 404.187 [M+K]+ 388.217	2514	0.0284825	0.395565	D		0.169162	1.22456		1	0
M556T313	556.208	313.194					2518	0.0269965	0.307875	D		0.61407	1.06477		1	0
M517T315	517.154	314.783					402	0.011642	2.07585	U		0.00882185	2.94061	U	1	1
M258T327	258.129	327.099					443	0.025159	0.855164			5.71578e-10	56.8666	U	0	1
M491T327	491.27	327.206					443	0.025159	0.855164			3.5521e-09	42.4693	U	0	1
M323T328	323.07	327.553					2852	0.000110024	5.90562	U		0.000470817	4.58962	U	1	1
M323T329	323.076	329.015					467	9.45541e-05	5.77067	U		0.000700553	5.10765	U	1	1
M602T358	602.245	358.083					519	0.025159	0.855164			0.0011693	0.0447838	D	0	1
M355T364	355.107	364.281					2561	0.283178	2.68939			0.0262655	1.89999	U	1	0
M378T365	378.092	364.946					2562	0.767748	1.00091			0.00711805	2.78169	U	0	1
M731T365	731.189	365.201					2563	0.025159	0.855164			0.000732331	5.29269	U	0	1
M377T366_2	377.088	365.735				[M+K]+ 338.135	376	0.00666085	2.11001	U		0.008736	1.45323		1	0
M385T366	385.152	366.042				[M+H+HCOOH]+ 338.135	376	0.0160405	0.291203	D		0.134961	0.832227		1	0
M163T369	163.037	369.169					139	0.0398817	6.63156	U		0.0660466	1.44879		1	0
M164T369	164.041	369.244					139	0.595257	0.901939			0.0485752	0.299576	D	0	1
M137T381	137.055	380.634		[582]	[M]+	[M+H-C6H10O5]+ 298.112	1814	1.13733e-09	28.7422	U		4.51515e-08	12.471	U	1	1
M619T381_2	619.207	380.782		[589]	[M]+	[2M+Na]+ 298.112	1814	0.000261814	4.84096	U		4.67564e-07	15.4672	U	1	1
M321T381_2	321.096	380.842		[585]	[M]+	[M+Na]+ 298.112	1814	2.78412e-09	167.687	U		0.000994817	33.8654	U	1	1
M321T381_1	321.088	380.892		[584]	[M]+		1818	2.63689e-09	167.39	U		0.00100088	33.9318	U	1	1
M619T381_1	619.197	381.046		[588]	[M]+		1821	0.000269683	4.86228	U		4.59287e-07	14.7268	U	1	1
M392T382	392.137	382.464					1820	0.0164305	0.322074	D		0.112188	1.26475		1	0
M188T383	188.067	383.153				[M+H-NH3]+ 204.095	1815	0.00476562	2.11354	U		0.0890444	0.826697		1	0
M205T384	205.094	384.011				[M+H]+ 204.095	1815	0.000232168	7.15965	U		0.942256	0.99226		1	0
M189T384	189.072	384.394					163	0.0302829	6.4004	U		0.0719075	0.801643		1	0
M144T384	144.078	384.453					163	0.0367313	2.76524	U		0.0316715	0.794982		1	0
M146T385	146.058	384.508					163	0.00438168	6.11606	U		0.0404919	0.780013		1	0
M528T385	528.242	385.213		[736]	[M]+	[M+H]+ 527.242	163	0.025159	0.855164			0.000158051	0.283261	D	0	1
M550T386	550.223	385.775				[M+Na]+ 527.242	163	0.025159	0.855164			5.86795e-07	0.127215	D	0	1
M323T389	323.112	389.302					884	0.000161589	2.1882	U		0.0162148	1.51943	U	1	0
M323T391	323.104	390.756					883	6.4641e-05	2.33067	U		0.000956708	2.71268	U	1	1
M121T391	121.067	391.156					882	2.89026e-08	15.821	U		0.00234171	7.97066	U	1	1
M236T395_1	236.142	395.193		[127]	[M]+		848	0.00190027	6.01023	U		4.83262e-05	8.00517	U	1	1
M257T395_1	257.122	395.237		[129]	[M]+		849	3.71384e-07	72.4703	U		0.000263257	6.62722	U	1	1
M617T400	617.328	399.507		[124]	[M]+		844	0.025159	0.855164			0.0244614	0.333382	D	0	1
M528T403	528.243	403.233					185	0.025159	0.855164			8.75288e-05	0.251443	D	0	1
M529T404	529.244	404.098					413	0.025159	0.855164			1.70003e-05	0.147626	D	0	1
M484T406	484.216	405.894		[25]	[M]+		4	0.025159	0.855164			0.0216191	0.42969	D	0	1
M305T409	305.159	409.36				[M+Na]+ 282.177	378	0.00862477	6.79064	U		0.070991	6.91131		1	1
M305T414	305.151	413.645					2840	0.0356707	3.00689	U		0.0635056	4.15806		1	1
M500T417	500.247	417.393					2014	0.058135	0.178951			0.0231172	0.666228	D	1	0
M306T423_1	306.175	422.874					1430	0.176599	1.44924			0.00982364	0.491774	D	0	1
M107T436	107.049	436.351					2408	0.025159	0.855164			3.56203e-05	15.7666	U	0	1
M139T436	139.035	436.477				[M+H]+ 138.037 [M+2H-HCOOH]2+ 322.072 [M+H-C6H10O5]+ 300.088	181	0.0033487	2.62468	U		0.940813	0.99876		1	0
M455T437	455.243	436.578					2412	0.774644	1.00459			3.55661e-07	210.024	U	0	1
M452T438_2	452.224	437.985					1811	0.00143041	9.92464	U		3.19665e-06	15.3444	U	1	1
M454T440	454.235	440.314					1812	0.00848224	14.5047	U		2.43586e-06	66.2575	U	1	1
M551T449	551.291	449.296				[M+Na]+ 528.309	228	0.641894	2.04705			0.00543388	3.97249	U	1	1
M466T464	466.204	463.73					2626	0.360757	5.04061			0.0132366	0.497631	D	1	1
M558T469	558.254	468.9					2850	0.025159	0.855164			0.000702543	0.0977296	D	0	1
M334T470	334.215	469.919					2528	0.0387259	5.09155	U		2.10199e-07	90.5952	U	1	1
M679T470	679.221	470.369					2531	0.113289	0.702563			2.74855e-06	13.2388	U	0	1
M367T471	367.076	470.639				[M+K]+ 328.123	225	0.0336933	0.648368	D		7.6598e-05	7.94827	U	0	1
M509T474_2	509.131	473.676					2693	0.00772217	3.72707	U		0.361157	1.18569		1	0
M464T474	464.188	474.048					2692	0.025159	0.855164			0.0260912	0.258203	D	0	1
M509T474_1	509.123	474.342					456	0.00694459	3.86469	U		0.0293999	3.33288	U	1	1
M306T479	306.183	478.572		[851]	[M]+		250	0.107034	5.34393			8.06551e-05	5.38062	U	1	1
M409T479	409.109	478.884					2631	0.00138074	0.502042	D		0.0131107	14.4041	U	0	1
M452T480	452.224	479.675		[206]	[M]+		1032	0.0219092	9.82393	U		3.96114e-05	9.94224	U	1	1
M763T480	763.202	480.205					1049	0.0137591	0.482235	D		0.0315967	0.886701		1	0
M372T482	372.125	481.591					1039	0.00146564	1.76085	U		0.00196537	4.75353	U	0	1
M731T482_2	731.181	481.651					1045	0.125989	1.14163			0.00433767	2.12865	U	0	1
M733T482_2	733.187	482.03					1048	0.0746539	1.28363			0.000211004	4.5777	U	0	1
M732T482	732.183	482.154					1046	0.0323204	1.24249			0.00428683	2.41155	U	0	1
M726T482	726.221	482.192					1043	0.0424708	2.70418	U		0.0122107	4.38513	U	1	1
M585T482	585.301	482.194		[208]	[M]+		1031	0.025159	0.855164			0.000433751	0.280286	D	0	1
M733T482_1	733.178	482.255					1047	0.023554	1.44111			0.00230792	4.05244	U	0	1
M393T483	393.054	482.658					2868	0.447833	1.12106			0.00522343	4.35889	U	0	1
M490T483	490.202	482.669					2869	0.025159	0.855164			0.000537909	0.0567946	D	0	1
M344T484	344.223	483.543				[M+H]+ 343.223	478	0.047773	2.58715	U		0.402478	0.0868584		1	1
M350T494	350.097	493.655					309	0.025159	0.855164			0.000588619	2.36282	U	0	1
M403T495	403.154	494.784				[M+H]+ 402.158 [M+Na]+ 380.175 [M+K]+ 364.209	309	0.988661	1.05569			0.0151505	3.57649	U	0	1
M398T495	398.198	494.942					309	0.65357	1.31208			0.00368478	3.5974	U	0	1
M552T502	552.24	502.197		[910]	[M]+		343	0.025159	0.855164			0.012894	2.21486	U	0	1
M530T508	530.245	508.433		[49]	[M]+		645	0.415089	1.45971			0.00764716	0.393558	D	0	1
M89T509	89.0334	508.571					646	0.025159	0.855164			0.0088757	2.09222	U	0	1
M146T510	146.031	509.683					647	0.025159	0.855164			0.000791815	4.39111	U	0	1
M530T510	530.25	510.222		[58]	[M]+		11	0.514694	1.3495			0.00756199	0.402693	D	0	1
M327T511	327.141	511.23					661	1.62108e-06	0.135499	D		0.532982	1.11497		1	0
M349T514	349.215	514.465					1254	0.140383	7.75271			0.0117749	4.62126	U	1	1
M732T515_2	732.19	514.793					1263	0.0302744	1.18391			6.13756e-05	12.4875	U	0	1
M355T515	355.1	514.996					1255	0.00870354	1.31155			7.9149e-05	5.09969	U	0	1
M528T515	528.242	515.025					1259	0.426423	2.02452			0.00491634	0.659586	D	1	0
M731T515_2	731.181	515.091					1261	0.0258769	1.19408			0.000372108	4.97426	U	0	1
M377T515_1	377.079	515.318		[318]	[M]+		1258	0.0621912	1.13432			0.00243374	2.11822	U	0	1
M732T515_1	732.181	515.351					1262	0.0286065	1.21173			0.000189216	11.7728	U	0	1
M731T515_1	731.174	515.452					1260	0.0239372	1.19651			0.000269073	6.34684	U	0	1
M486T517	486.266	516.719		[523]	[M]+		1665	0.0375604	27.7472	U		0.00353214	15.2545	U	1	1
M315T531	315.113	531.231					1702	0.64535	1.14151			2.77791e-10	38.5335	U	0	1
M499T531	499.158	531.259					1706	0.025159	0.855164			0.000200305	0.353808	D	0	1
M153T532	153.05	531.749					2319	4.73694e-06	8.22991	U		0.000463033	5.57291	U	1	1
M337T533	337.086	532.719					2320	1.78393e-07	40.9598	U		8.62241e-08	53.5781	U	1	1
M410T533	410.191	533.456					85	0.025159	0.855164			0.0210084	0.466024	D	0	1
M526T534	526.269	533.695				[M+Na]+ 503.284	85	0.025159	0.855164			0.0284387	0.443271	D	0	1
M425T538_2	425.146	537.536		[142]	[M]+	[M+Na]+ 402.166	867	0.0347793	0.00786248	D		0.162103	0.901899		1	0
M420T538	420.183	538.301					870	0.455257	1.16697			0.000194615	4.333	U	0	1
M441T538_1	441.113	538.336					873	0.521314	1.09972			0.00750433	4.18725	U	0	1
M496T540	496.219	539.731					875	0.00277972	4.98764	U		0.41669	0.748089		1	0
M528T541	528.242	541.033		[779]	[M]+		188	0.205224	2.16941			0.00766819	0.628625	D	1	0
M409T541	409.184	541.184					2451	0.0338705	1.31661			0.0479588	0.484727	D	0	1
M409T542	409.18	541.757					2450	0.013306	1.33361			0.00432491	3.77965	U	0	1
M517T542	517.281	541.949					2449	0.0195261	5.50253	U		0.310543	1.36497		1	0
M179T544	179.031	544.26					2092	0.315231	1.77463			0.00129831	2.26814	U	0	1
M473T546	473.22	546.03					74	0.1129	3.67962			0.00455141	0.480321	D	1	1
M485T551	485.251	550.854					2334	0.0351998	2.76805	U		0.435079	1.23805		1	0
M521T557	521.212	556.673					2895	0.025159	0.855164			0.000365448	0.0561833	D	0	1
M472T557	472.251	557.132					760	0.0125097	0.0963539	D		0.499699	2.00832		1	1
M364T560	364.234	559.586					283	0.854637	1.19888			0.0123462	3.58684	U	0	1
M331T560	331.203	560.309					362	0.254784	5.53786			0.0484341	2.61816	U	1	1
M363T561	363.231	560.663					362	0.00200239	12.5805	U		0.0206167	1.87658	U	1	0
M395T564	395.089	563.731					861	2.02662e-05	1.71754	U		6.32559e-05	4.85727	U	0	1
M207T564	207.061	563.838					858	8.98068e-05	0.235321	D		0.807933	0.760504		1	0
M468T564	468.219	564.105					857	0.0369678	2.28515	U		0.0472665	0.680038		1	0
M472T565	472.248	564.511					25	0.0445184	0.189513	D		0.884036	1.38382		1	0
M409T565	409.111	564.753					863	0.0139755	0.415796	D		0.0315967	0.886701		1	0
M482T568	482.206	568.439					41	0.774644	1.00459			0.00149354	0.341107	D	0	1
M498T570	498.2	569.598					1180	0.025159	0.855164			2.23282e-05	0.0582197	D	0	1
M411T571	411.162	571.13					1177	0.00800262	0.464319	D		0.0914313	4.61623		1	1
M207T574	207.13	573.7					2645	0.0278984	1.33786			1.43292e-05	5.73753	U	0	1
M409T574	409.18	573.899					2647	0.0646635	1.1967			9.58222e-05	4.34924	U	0	1
M546T582	546.205	582.478					317	0.025159	0.855164			0.00107435	3.36237	U	0	1
M450T583	450.209	583.108		[898]	[M]+		317	0.025159	0.855164			0.00275804	4.55884	U	0	1
M428T586	428.223	586.477					2263	0.025159	0.855164			0.000341549	2.77626	U	0	1
M377T588	377.08	588.486		[725]	[M]+		2259	0.959375	1.00065			0.000809862	8.64182	U	0	1
M409T598	409.107	598.361					605	5.57146e-05	0.477396	D		0.919667	1.06999		1	0
M437T600	437.22	599.942					606	0.00852157	1.95837	U		0.0212827	3.22473	U	0	1
M432T602	432.272	602.34					2718	0.00171148	2.15865	U		0.0315967	0.886701		1	0
M514T604	514.261	603.703					421	0.025159	0.855164			0.00507464	4.16281	U	0	1
M361T607	361.086	606.805					16	0.00134859	8.2867	U		0.120561	1.43548		1	0
M544T608	544.273	608.292		[34]	[M]+		622	0.0461473	7.11513	U		0.543799	1.18652		1	0
M240T614	240.081	614.384					1520	0.0435031	2.17877	U		0.13051	1.6338		1	0
M480T615	480.242	614.763					1521	0.025159	0.855164			0.00561091	4.66135	U	0	1
M490T618	490.204	617.989					543	0.025159	0.855164			0.000558405	0.391266	D	0	1
M458T623	458.259	622.958		[579]	[M]+	[M+H]+ 457.263 [M+Na]+ 435.28 [M+K]+ 419.31 [M+H-COCH2]+ 499.273	105	1.428e-05	118.566	U		2.0626e-06	70.8284	U	1	1
M458T624	458.265	623.955		[580]	[M]+	[M+H]+ 457.263 [M+Na]+ 435.28 [M+K]+ 419.31 [M+H-COCH2]+ 499.273	105	1.50801e-05	93.9087	U		0.000101186	89.4061	U	1	1
M468T624	468.209	624.228				[M+H]+ 467.214 [M+Na]+ 445.232 [M+K]+ 429.262	105	0.324697	1.4164			0.000254014	0.420067	D	0	1
M469T624	469.213	624.355				[M+H]+ 468.217 [M+Na]+ 446.235 [M+K]+ 430.265	105	0.234645	1.76635			0.00196719	0.447681	D	0	1
M359T630	359.078	629.656				[M+Na]+ 336.095	405	0.025159	0.855164			0.000236383	0.106841	D	0	1
M457T645	457.257	644.633		[55]	[M]+		10	2.18007e-07	159.265	U		8.22359e-07	24.3905	U	1	1
M478T646	478.227	646.409					656	0.00543839	54.9511	U		0.000226205	12.0158	U	1	1
M292T647	292.196	646.594					652	0.0637528	0.743615			0.00816859	0.388556	D	0	1
M457T647	457.248	646.737		[54]	[M]+		654	3.97129e-08	212.817	U		2.57734e-05	20.3916	U	1	1
M284T647	283.646	646.758					651	0.025159	0.855164			0.00266375	0.437773	D	0	1
M456T648	456.249	647.532					1271	5.02706e-06	40.9906	U		0.000983209	27.2618	U	1	1
M284T648	284.148	647.617					1269	0.025159	0.855164			0.00200374	0.200133	D	0	1
M455T649	455.242	648.714					1270	0.00597927	20.8535	U		1.31073e-06	41.1738	U	1	1
M275T649	274.639	648.771					1268	0.025159	0.855164			3.08211e-06	0.072898	D	0	1
M349T655	349.216	655.398		[553]	[M]+		1744	0.00200257	4.23336	U		0.725814	0.898023		1	0
M152T661	152.045	661.281				[M+H-CH3]+ 166.069	92	0.025159	0.855164			0.0251037	0.334353	D	0	1
M299T661	298.652	661.353					92	0.025159	0.855164			0.0499716	0.478405	D	0	1
M417T662	417.084	661.903					1743	0.025159	0.855164			0.0217622	0.360562	D	0	1
M349T662	349.21	662.436					1742	0.0120899	3.0412	U		0.00817575	0.15595	D	1	1
M178T664	178.045	663.635					92	0.025159	0.855164			0.0024313	0.1109	D	0	1
M450T664	450.208	664.29					227	0.025159	0.855164			0.0021731	4.20603	U	0	1
M365T668	365.166	668.258					424	0.025159	0.855164			0.00295405	0.463022	D	0	1
M530T668	530.257	668.353					195	0.660091	1.47134			0.0146847	0.490797	D	0	1
M534T670	534.26	669.819					351	0.025159	0.855164			0.00174246	0.164918	D	0	1
M439T670	439.154	670.084		[916]	[M]+		351	0.932129	1.0541			2.00471e-06	11.2536	U	0	1
M294T671	294.219	671.477		[716]	[M]+		2233	0.025159	0.855164			0.00121252	3.93789	U	0	1
M107T671	107.049	671.477					2234	0.025159	0.855164			7.57741e-05	12.5006	U	0	1
M206T672	206.117	671.679					2236	0.025159	0.855164			0.00151088	8.22217	U	0	1
M563T672	563.266	672.401					1683	0.025159	0.855164			0.00836369	0.127745	D	0	1
M484T673	484.251	673.292		[531]	[M]+		82	0.0101689	0.378111	D		0.875715	1.09349		1	0
M454T674	454.24	674.271		[530]	[M]+		1681	7.87745e-10	185.914	U		2.28624e-09	24.2717	U	1	1
M105T677	105.043	677.112					755	0.00174575	8.39818	U		0.00183458	4.87126	U	1	1
M412T683	412.213	683.223					2225	0.717542	1.00415			0.000480227	6.16236	U	0	1
M413T684	413.149	684.37					515	0.427256	1.86416			0.0408202	2.21555	U	0	1
M369T688	369.174	687.633					1054	0.264219	0.859634			0.000159203	0.141551	D	0	1
M457T689	457.248	688.696		[209]	[M]+		1050	1.26171e-05	73.7172	U		0.000109954	8.92222	U	1	1
M452T689	452.224	688.728					1056	0.025159	0.855164			0.000737177	3.52209	U	0	1
M456T689	456.247	688.912					1055	3.84612e-05	26.4831	U		1.96298e-05	9.55214	U	1	1
M571T690	571.32	690.124					48	0.025159	0.855164			0.000365757	2.34713	U	0	1
M309T690	309.201	690.33					48	0.025159	0.855164			2.97705e-05	2.21409	U	0	1
M361T696	361.093	695.713					176	0.530387	3.62252			0.0159903	2.67038	U	1	1
M442T696	442.277	695.889					176	0.025159	0.855164			0.0169501	5.97426	U	0	1
M443T696	443.28	696.167					1849	0.025159	0.855164			0.0140466	7.68587	U	0	1
M285T697	285.131	696.542					1850	0.025159	0.855164			0.0321152	0.488323	D	0	1
M484T698	484.251	697.582					110	0.0322684	0.0969087	D		0.372499	1.06227		1	0
M514T700	514.261	700.176				[M+H]+ 513.261	323	0.025159	0.855164			0.00437468	3.01714	U	0	1
M147T707	147.04	706.54					230	7.33361e-05	3.39079	U		0.00511755	79.36	U	1	1
M361T707	361.083	706.866					2553	0.00298344	6.92681	U		0.0315967	0.886701		1	0
M308T707	308.198	706.903					230	0.0189417	23.1211	U		2.61881e-07	5.76796	U	1	1
M309T708	309.201	707.818					89	0.025159	0.855164			4.13491e-10	88.333	U	0	1
M177T708	177.053	708.145					89	0.025159	0.855164			0.0258564	2.08814	U	0	1
M455T709	455.243	708.96		[545]	[M]+		89	0.000180104	4.56298	U		4.9724e-08	12.2632	U	1	1
M484T711	484.247	711.316		[135]	[M]+		851	0.0136693	0.0411094	D		0.190101	0.555819		1	0
M250T716	250.119	716.314					410	0.025159	0.855164			0.0342015	0.444556	D	0	1
M462T719	462.243	718.807				[M+Na]+ 439.261	64	0.025159	0.855164			0.00439307	3.72491	U	0	1
M440T720	440.26	719.565		[383]	[M]+	[M+H]+ 439.261	64	0.00566274	5.72359	U		1.2296e-06	3391.91	U	1	1
M454T721	454.229	720.963					1439	0.000380496	23.6513	U		0.000112634	10.3638	U	1	1
M456T721	456.236	720.97					1440	4.92085e-12	70.6285	U		0.0949466	0.76592		1	0
M454T722	454.234	721.678		[606]	[M]+		112	0.000338432	24.0241	U		0.0442331	3.05313	U	1	1
M571T725	571.21	725.455					382	0.025159	0.855164			0.0224632	2.01578	U	0	1
M206T727	206.076	727.393				[M+H]+ 205.076 [M+Na]+ 183.094 [M+H-HCOOH]+ 251.082 [M+K]+ 167.124	437	0.128542	1.29071			0.000863942	0.308213	D	0	1
M440T731	440.254	731.204		[782]	[M]+		191	8.28156e-06	12.7667	U		0.000463913	18.8233	U	1	1
M514T734	514.261	733.574		[544]	[M]+		87	0.025159	0.855164			3.41175e-06	19.6268	U	0	1
M446T734	446.259	733.877					1709	0.877183	1.11418			0.0344919	0.287339	D	0	1
M438T734	438.245	734.127		[543]	[M]+	[M+H]+ 437.246	87	0.025159	0.855164			0.0047604	6.27302	U	0	1
M460T734	460.228	734.382				[M+Na]+ 437.246	87	0.025159	0.855164			0.00354078	5.54327	U	0	1
M322T735	322.215	735.438					1708	0.025159	0.855164			0.0106972	2.8032	U	0	1
M559T737	559.188	737.274					1807	0.025159	0.855164			6.38335e-05	0.11924	D	0	1
M177T742	177.05	742.474					2114	0.00856453	0.523225	D		0.582298	2.37199		0	1
M470T743	470.269	743.072		[688]	[M]+		143	0.025159	0.855164			3.98517e-07	211.391	U	0	1
M438T745	438.235	744.722		[893]	[M]+		308	1.71914e-05	52.9003	U		0.00501134	6.51665	U	1	1
M600T749	600.303	749.153					2249	0.025159	0.855164			0.0211412	2.18744	U	0	1
M374T754	374.15	753.855					214	0.025159	0.855164			0.0250149	0.175664	D	0	1
M470T755	470.259	754.948					764	1.54675e-07	21.6319	U		0.00679088	28.7682	U	1	1
M438T759	438.245	758.78		[638]	[M]+		122	0.025159	0.855164			2.65867e-06	441.485	U	0	1
M468T760	468.251	760.28		[639]	[M]+		122	0.0425103	5.9356	U		0.00395157	3.68979	U	1	1
M468T765	468.23	764.939					2503	0.025873	3.85588	U		0.0395143	0.638277	D	1	0
M523T765	523.227	765.164					2506	0.025159	0.855164			0.0449022	2.1295	U	0	1
M452T769	452.225	769.188		[812]	[M]+		220	0.025159	0.855164			7.58957e-08	116.215	U	0	1
M440T770	440.253	769.599		[811]	[M]+		2521	3.92037e-05	8.16299	U		0.0175448	5.34808	U	1	1
M438T770	438.233	769.969					2522	7.075e-08	34.7768	U		0.0279172	4.46049	U	1	1
M311T774	311.128	773.935					1099	0.025159	0.855164			0.00716305	0.166497	D	0	1
M341T774	341.142	773.935					1100	0.025159	0.855164			0.000640917	0.078182	D	0	1
M468T774	468.218	774.463					36	0.00139947	4.63301	U		0.00380437	0.0615798	D	1	1
M503T776	503.2	776.044		[228]	[M]+		1098	0.025159	0.855164			4.44648e-05	0.373157	D	0	1
M438T777	438.244	776.824					1713	0.00038083	2.66837	U		6.00008e-06	102.549	U	1	1
M468T779	468.253	779.079		[805]	[M]+		212	0.7228	1.39668			5.15756e-10	416.777	U	0	1
M470T783	470.269	782.635		[640]	[M]+		123	0.0150468	9.02519	U		5.92359e-07	338.075	U	1	1
M439T787	439.248	787.216					131	0.025159	0.855164			3.60721e-06	228.316	U	0	1
M292T788	292.204	788.364					131	0.025159	0.855164			0.0101695	4.70747	U	0	1
M498T788	498.254	788.394					2017	0.122639	0.851978			0.000572254	0.120283	D	0	1
M460T789	460.228	788.611					131	0.025159	0.855164			0.00363597	3.52619	U	0	1
M498T790	498.259	790.255		[909]	[M]+		342	0.0654754	0.798485			0.000643387	0.0203902	D	0	1
M468T792	468.241	792.057					440	9.74375e-13	27.3672	U		0.105215	2.10189		1	1
M612T794	612.169	794.413					1248	0.208229	0.863054			0.0476487	2.50029	U	0	1
M465T794	465.107	794.461		[312]	[M]+		1237	0.251623	0.879566			0.0383977	4.2999	U	0	1
M634T795_2	634.152	794.625		[315]	[M]+		1238	0.0389356	0.254133	D		0.0125347	2.76173	U	1	1
M634T795_1	634.144	794.679		[314]	[M]+	[M+Na]+ 611.162	52	0.144249	0.561072			0.00894804	3.45821	U	0	1
M503T795	503.19	794.702					1244	3.75875e-08	0.0744481	D		0.0315967	0.886701		1	0
M322T795	322.109	794.973					1241	0.025159	0.855164			0.0149429	2.96583	U	0	1
M470T796	470.259	796.092		[313]	[M]+		1239	5.56475e-07	38.9218	U		0.0139933	9.51581	U	1	1
M438T801	438.233	801.313					233	1.06215e-05	57.7402	U		0.176926	1.6154		1	0
M468T812	468.255	811.766		[718]	[M]+		153	0.000866217	17.0522	U		1.3468e-06	191.53	U	1	1
M469T826	469.248	826.337					2871	1.12916e-05	47.465	U		0.0949466	0.76592		1	0
M468T829	468.248	828.52					363	7.05175e-07	80.2531	U		0.366566	2.49603		1	1
M498T850	498.258	849.786		[903]	[M]+		324	0.827571	0.982595			0.00330276	0.101318	D	0	1
M570T859	570.326	858.855		[784]	[M]+		2452	0.0121613	3.19529	U		0.0495139	1.80113	U	1	0
M600T872	600.338	872.248		[578]	[M]+		104	0.0297109	5.50922	U		0.733477	0.996702		1	0
M393T873	393.187	873.423					1808	0.00356227	1.94064	U		0.00884539	0.106706	D	0	1
M451T878	451.155	878.311					272	0.0567898	1.63271			0.000351759	0.0617137	D	0	1
M473T879_1	473.14	878.784					368	0.218497	1.35909			0.000593097	0.185866	D	0	1
M259T879	259.091	879.18					368	0.492713	1.1821			0.0104631	0.489047	D	0	1
M566T880	566.281	879.976					1421	0.753406	0.893457			0.00409586	2.58866	U	0	1
M543T888	543.183	887.94					2090	3.59028e-05	0.428397	D		0.0315967	0.886701		1	0
M299T903	299.146	902.806					2274	0.0449654	0.483567	D		0.227084	1.58637		1	0
M598T903	598.311	903.184				[M+H]+ 597.308 [M+H+CF3COOH]+ 463.307	160	0.517938	1.18015			0.0330752	0.47793	D	0	1
M562T906	562.263	905.86					2641	0.622023	5.20134			0.002038	0.424485	D	1	1
M563T907	563.267	907.029					161	0.025159	0.855164			0.000506012	0.427578	D	0	1
M554T926	554.329	926.04		[897]	[M]+		316	0.025159	0.855164			0.00647661	3.40416	U	0	1
M552T944	552.315	944.169					2355	0.774644	1.00459			1.20208e-07	41.689	U	0	1
M453T945	453.229	944.515					2352	0.025159	0.855164			0.00200967	5.75438	U	0	1
M550T945	550.299	945.023		[799]	[M]+		207	0.025159	0.855164			6.91976e-07	41.466	U	0	1
M598T963	598.311	962.86		[609]	[M]+		1858	0.612215	1.19076			0.00306064	0.395695	D	0	1
M455T966	455.186	966.001					2701	0.0228386	0.405157	D		0.0315967	0.886701		1	0
M550T967	550.298	966.876		[880]	[M]+		297	4.7407e-06	149.451	U		5.44763e-07	135.823	U	1	1
M552T982	552.3	981.761		[829]	[M]+		2567	2.22534e-06	32.2198	U		0.00312515	8.04391	U	1	1
M582T982	582.311	982.015					237	0.0472112	2.85094	U		0.033559	1.63793	U	1	0
M581T990	581.312	990.163					2806	0.366841	0.883714			0.00659302	3.65328	U	0	1
M461T992	461.269	991.938					430	0.025159	0.855164			0.0026481	0.381706	D	0	1
M284T1075	284.129	1074.9				[M+H]+ 283.13	508	0.025159	0.855164			0.0138565	2.2131	U	0	1
M306T1075	306.113	1074.9				[M+Na]+ 283.13	508	0.025159	0.855164			0.0175053	4.77103	U	0	1
M231T1174	231.174	1174.03					549	1.23307e-05	3.10659	U		0.0315967	0.886701		1	0
M395T1198	395.202	1197.99		[920]	[M]+	[M+Na]+ 372.221	360	3.60898e-09	0.042591	D		0.0315967	0.886701		1	0
M411T1198	411.175	1198.17				[M+K]+ 372.221	360	3.67199e-13	0.0146568	D		0.0315967	0.886701		1	0
M475T1219	475.285	1218.51					556	0.025159	0.855164			0.000924062	0.0432722	D	0	1
M645T1240	645.268	1239.65					460	0.025159	0.855164			0.0496191	4.17436	U	0	1
M257T1308	257.16	1307.95					2830	0.19608	1.10652			0.000979311	0.357892	D	0	1
M483T1308	483.219	1308.25		[921]	[M]+		366	0.0203809	0.47862	D		0.0315967	0.886701		1	0
M463T1325	462.749	1324.67				[M+2Na]2+ 879.527 [M+Na+K]2+ 863.557	501	0.0153935	0.254453	D		0.0696381	0.0424688		1	1
M903T1325	902.505	1324.76				[M+Na]+ 879.527 [M+K]+ 863.557	501	0.0349448	0.472342	D		0.0315967	0.886701		1	0
M921T1328_2	921.465	1327.58					1839	0.232299	0.738507			0.0381368	0.460583	D	0	1
M271T1328	271.235	1328.31		[591]	[M]+		109	0.394889	1.27678			0.00740466	0.16931	D	0	1
M550T1335	550.3	1334.75					2607	0.101475	3.37178			3.16742e-08	49.4639	U	1	1
M551T1336	551.295	1335.65					417	0.0633215	4.05376			0.000704903	1.70788	U	1	0
M452T1336	452.227	1335.91					2135	0.025159	0.855164			0.0495738	2.33332	U	0	1
M698T1337_2	698.349	1336.96					2127	0.0312644	0.224583	D		0.0479278	2.73141	U	1	1
M987T1337_1	987.393	1337.17					2151	0.0412967	4.37684	U		0.19157	3.78122		1	1
M640T1338_1	640.315	1338.15					1984	0.297099	0.841458			0.0234188	2.8493	U	0	1
M339T1338	339.154	1338.2		[653]	[M]+		1972	0.440956	0.920803			0.00406206	0.144232	D	0	1
M271T1342_1	271.235	1341.65		[153]	[M]+		30	0.372343	0.897544			0.00197885	0.0388257	D	0	1
M283T1342	283.236	1342.05					939	0.162723	0.661736			0.0144039	0.283792	D	0	1
M137T1342	137.128	1342.21					919	0.289673	0.823487			0.0124204	0.499231	D	0	1
M395T1344	395.227	1344.3				[2M+Na]+ 186.121	1748	0.00193595	0.175068	D		0.0315967	0.886701		1	0
M656T1346_1	656.336	1345.94					1317	0.221652	0.696046			0.023532	0.218793	D	0	1
M493T1346	493.281	1346.25					1310	0.246079	0.800739			0.0310714	0.428168	D	0	1
M609T1347	609.279	1347.16		[337]	[M]+		1278	0.0653698	0.726272			0.0290264	3.78318	U	0	1
M349T1348	349.109	1347.89				[M+K]+ 310.152	67	0.0463928	0.47477	D		0.0307688	0.621056	D	1	0
M906T1348	905.494	1348.26		[407]	[M]+		1487	0.466252	0.895053			0.0127746	0.434831	D	0	1
M725T1351	725.422	1351.41					1597	0.664897	6.38191			0.000231462	0.56695	D	1	0
M171T1353	171.06	1352.84				[M+K]+ 132.1	71	0.0280325	3.91769	U		0.977804	0.953973		1	0
M352T1357	352.334	1357.25					1642	0.558847	0.844008			0.00159765	12.2567	U	0	1
M589T1358	589.15	1357.91		[491]	[M]+	[M+H-H20]+ 606.163	73	0.01413	11.2068	U		0.828694	0.983984		1	0
M871T1359_2	871.395	1358.71		[506]	[M]+		1641	0.0106158	0.327195	D		0.467873	2.7889		1	1
M541T1360	541.26	1359.86		[674]	[M]+		2049	0.000324234	0.491426	D		0.866885	1.00943		1	0
M731T1360	731.342	1359.89					2064	0.00105151	0.474868	D		0.908969	0.991526		1	0
M483T1360	483.257	1360.04					2054	0.00309216	0.457371	D		0.649228	0.965908		1	0
M609T1360	609.32	1360.37					2056	0.235425	0.709337			0.00155374	0.138337	D	0	1
M609T1361	609.329	1360.67					2057	0.239074	0.71033			5.98805e-06	0.142547	D	0	1
M665T1361	665.321	1361.45					2377	0.0130268	0.372416	D		0.0315967	0.886701		1	0
M665T1362	665.313	1361.74					2376	0.0268081	0.47342	D		0.0315967	0.886701		1	0
M681T1362	681.309	1362.11					2378	0.012312	0.489821	D		0.340998	3.65938		1	1
M507T1363	507.297	1363.43					2370	0.0677456	0.388258			0.00264904	0.655693	D	1	0
M669T1364	669.325	1364.5		[800]	[M]+		2477	0.0449225	0.396948	D		0.526595	0.691228		1	0
M186T1365	186.219	1365.1					2480	0.025159	0.855164			0.0208208	0.416314	D	0	1
M682T1365	682.316	1365.14					2487	0.0229168	0.241387	D		0.342138	3.54702		1	1
M731T1366	731.355	1365.65					2488	0.00362659	0.220536	D		0.394591	0.814921		1	0
M541T1366	541.27	1366.04		[877]	[M]+		295	0.00273464	0.484203	D		0.000849529	0.757769		1	0
M407T1369	407.246	1368.62					2542	0.0294528	0.32009	D		0.828922	0.897162		1	0
M681T1369_1	681.313	1368.62		[821]	[M]+		2552	0.0133939	0.349306	D		0.877655	0.931245		1	0
M681T1369_2	681.325	1369.13		[822]	[M]+		229	0.016164	0.436192	D		0.844968	0.932636		1	0
M249T1371	249.074	1371.44				[M+K]+ 210.119	149	0.594539	1.03451			0.0457059	2.07618	U	0	1
M352T1376	352.34	1375.68					2758	0.381818	1.13582			0.000982268	20.5438	U	0	1
M318T1376	318.282	1376.44					2465	0.00487667	0.467703	D		0.334579	0.92768		1	0
M580T1382_3	580.173	1381.94					1935	2.67653e-06	2.17864	U		0.0315967	0.886701		1	0
M580T1382_2	580.166	1381.97					1934	2.57443e-06	2.22933	U		0.0315967	0.886701		1	0
M580T1382_1	580.159	1381.99					120	3.23166e-06	2.24412	U		0.0315967	0.886701		1	0
M579T1382_1	579.155	1382.01				[2M+Na]+ 278.09	120	1.59833e-06	2.1176	U		0.0315967	0.886701		1	0
M693T1382	693.359	1382.02		[632]	[M]+		1912	0.0260993	0.445532	D		0.750474	0.872053		1	0
M579T1382_2	579.16	1382.03					1932	1.87693e-06	2.10537	U		0.0315967	0.886701		1	0
M579T1382_3	579.168	1382.04					1933	2.02358e-06	2.09392	U		0.0315967	0.886701		1	0
M511T1382_2	511.281	1382.24					1928	0.019927	0.266501	D		0.215884	3.80528		1	1
M710T1382_2	710.346	1382.42		[634]	[M]+		1913	0.00765688	0.230705	D		0.225279	1.48977		1	0
M511T1382_1	511.193	1382.49					120	0.022337	4.23522	U		0.0315967	0.886701		1	0
M669T1383	669.348	1382.74					1937	0.0356973	0.241443	D		0.130239	2.20723		1	1
M697T1386	697.353	1386.1		[570]	[M]+		1792	0.0150978	0.226625	D		0.841374	0.835473		1	0
M709T1389	709.353	1388.56		[768]	[M]+		2386	0.0379231	0.465139	D		0.676202	0.847527		1	0
M247T1391	247.166	1391.33					2323	9.24721e-09	4.14444	U		0.695596	0.964659		1	0
M315T1392	315.113	1391.72					2327	0.025159	0.855164			4.23623e-08	0.0144151	D	0	1
M321T1394	321.147	1393.57		[678]	[M]+		2069	0.0103277	0.150368	D		0.243055	1.1635		1	0
M768T1401_1	768.377	1401.19					2037	0.125727	0.683077			0.0314976	2.74815	U	0	1
M768T1401_2	768.385	1401.26					2038	0.122201	0.676843			0.0314975	2.74811	U	0	1
M662T1403	662.335	1403.34		[918]	[M]+		357	0.0372648	0.381502	D		0.237451	0.710546		1	0
M332T1408	332.31	1408.3					298	0.0660263	0.844164			0.000448678	8.43549	U	0	1
M366T1412	366.265	1411.88					189	0.00102604	2.7952	U		0.157547	1.26237		1	0
M505T1421	505.179	1421.35					1157	0.00130883	0.570837	D		0.0935532	2.28965		0	1
M432T1421	432.233	1421.47					1150	1.6812e-05	0.639026	D		0.364975	3.70421		0	1
M505T1422	505.186	1421.58				[M+Na+NaCOOH]+ 414.218	38	0.00109518	0.567962	D		0.0958802	0.456043		0	1
M352T1423	352.341	1423.04					2656	0.293091	0.749524			0.000636708	12.6138	U	0	1
M531T1424	531.284	1423.68		[855]	[M]+		258	0.369351	0.940495			1.06319e-05	0.485539	D	0	1
M677T1426	677.363	1426.3		[367]	[M]+	[M+Na]+ 654.383	59	0.0361582	0.140714	D		0.521306	0.685994		1	0
M532T1427	532.287	1426.81					1404	0.765398	1.06137			1.30398e-05	0.483054	D	0	1
M317T1427	317.165	1426.86					1388	0.498935	0.894495			0.0172437	2.39487	U	0	1
M505T1427	505.192	1427.05					1401	0.00369847	0.351362	D		0.010711	0.680805		1	0
M1075T1428	1074.52	1427.95					97	0.025159	0.855164			0.0127524	0.434049	D	0	1
M706T1430	706.399	1429.73					2838	0.543191	0.77647			0.0363697	2.59397	U	0	1
M481T1433_1	481.326	1433.18					1213	0.000707325	0.588686	D		0.0784332	4.05003		0	1
M481T1433_2	481.333	1433.38				[2M+H]+ 240.173	46	0.000646957	0.582579	D		0.0770852	4.176		0	1
M183T1436	183.074	1435.57					565	0.314602	0.855156			0.0137551	2.8992	U	0	1
M436T1438	436.26	1438.15					2097	0.0166874	2.78728	U		0.844665	0.939021		1	0
M344T1443	344.285	1443.09					240	0.0314664	0.658776	D		0.00470323	7.03684	U	0	1
M453T1445	453.209	1444.72					1075	0.00133024	0.458511	D		0.0582365	0.817114		1	0
M165T1448	165.049	1447.76					101	0.00617504	0.753889			4.90916e-05	6.12424	U	0	1
M481T1449	481.289	1449.18					1349	0.00161932	0.601069	D		0.0415446	2.70579	U	0	1
M731T1449	731.412	1449.28		[354]	[M]+		1346	0.0403333	0.28956	D		0.157505	0.584794		1	0
M461T1450	461.239	1450.18					1365	0.025159	0.855164			0.0197051	0.368149	D	0	1
M349T1450	349.239	1450.44					1357	0.025159	0.855164			0.0149107	0.477741	D	0	1
M450T1455	450.269	1454.76					118	0.0170874	2.75456	U		0.501211	0.91159		1	0
M352T1456	352.34	1456.25					1894	0.17426	0.846102			1.09413e-05	8.32161	U	0	1
M450T1458	450.277	1458.48					2006	0.0156873	2.78483	U		0.732726	0.964417		1	0
M300T1459	300.154	1458.86					2003	0.0319149	4.97132	U		0.226336	0.761646		1	0
M301T1459	301.204	1459.22					2004	0.0180432	0.409149	D		0.198288	0.776568		1	0
M457T1459	457.27	1459.38					2007	0.00487786	3.70311	U		0.30318	0.679716		1	0
M501T1465	501.229	1464.57					44	0.025159	0.855164			0.000274831	0.304799	D	0	1
M471T1475	471.287	1475.47				[M+H]+ 470.281 [M+Na]+ 448.299 [M+K]+ 432.329	253	0.0212865	2.735	U		0.988122	1.07634		1	0
M470T1478	470.252	1477.52					259	0.00268489	0.14029	D		0.572911	0.91029		1	0
M352T1478_1	352.335	1477.68					259	0.455977	0.906703			0.0252388	0.42731	D	0	1
M352T1478_2	352.342	1477.97		[831]	[M]+		238	0.0349515	0.83182			5.01633e-06	9.97563	U	0	1
M470T1483_2	470.245	1483.32					117	0.00417723	0.153277	D		0.512037	0.910641		1	0
M159T1484	159.111	1484.18					1864	0.0266379	1.48076			0.0423701	0.387006	D	0	1
M301T1484_2	301.174	1484.24		[612]	[M]+		1859	0.084637	1.29527			0.0456632	0.479265	D	0	1
M173T1484	173.124	1484.25					1865	0.0295379	1.62644	U		0.0990386	0.223514		0	1
M105T1484	105.063	1484.34					1862	0.0626134	1.55377			0.0235652	0.0737992	D	0	1
M703T1492_3	703.353	1491.9					1470	0.00599102	0.0905163	D		0.0624484	0.7526		1	0
M704T1492_2	704.357	1492.21					1471	0.00545991	0.214498	D		0.24892	0.816037		1	0
M501T1497	501.232	1497.36					509	0.000914195	0.0535013	D		2.771e-12	56.4674	U	1	1
M485T1505	485.28	1505.48					503	0.0412327	2.01295	U		0.944812	0.917681		1	0
M351T1507	351.26	1506.54					2570	0.025159	0.855164			1.02771e-05	0.0357641	D	0	1
M463T1507	463.255	1506.54					2571	0.025159	0.855164			0.00178371	0.41389	D	0	1
M352T1510	352.341	1509.72					2686	0.00176181	0.6624	D		3.02393e-05	8.7152	U	0	1
M478T1514	478.308	1514.11					2302	0.0256578	9.74188	U		0.0539305	0.68284		1	0
M551T1516	551.252	1515.83				[M+Na]+ 528.263 [M+K]+ 512.295	2282	0.0226964	0.487004	D		0.182002	0.751798		1	0
M485T1516	485.267	1515.99				[M+H-CO2]+ 528.263 [M+H-C2H4]+ 512.295	2282	0.0178899	2.93423	U		0.139514	0.791077		1	0
M498T1517_1	498.239	1517.49					164	0.0110774	1.5076	U		0.3072	0.0699803		0	1
M499T1518	499.232	1517.51					2297	0.113639	1.3314			0.011077	2.82131	U	0	1
M503T1520	503.245	1519.54				[M+Na]+ 480.267	418	0.025159	0.855164			1.24568e-08	0.0137668	D	0	1
M710T1528	710.409	1527.7					199	0.0334398	2.79367	U		0.305768	0.682945		1	0
M411T1531_1	411.089	1531.41					2875	0.00131017	0.734207			0.00366784	0.48103	D	0	1
M352T1540	352.334	1539.82					290	0.0300456	0.415088	D		0.0779115	0.630298		1	0
M352T1542	352.34	1541.6					113	0.365275	0.82472			4.85003e-06	10.2596	U	0	1
M525T1549	525.239	1549.11					355	0.0225363	2.14908	U		0.438964	0.827754		1	0
M303T1555_2	303.147	1554.63		[43]	[M]+	[M+Na]+ 280.164	7	0.00384253	0.154807	D		0.0144929	0.885137		1	0
M301T1555_1	301.134	1554.93		[40]	[M]+		632	0.0303169	0.84592			0.00709473	0.155052	D	0	1
M500T1556_2	500.401	1555.53					639	7.06834e-11	0.0780745	D		0.789578	0.953578		1	0
M500T1556_1	500.391	1555.83					638	1.13879e-10	0.0770481	D		0.548149	0.917449		1	0
M525T1556	525.229	1556.12					641	0.00818517	1.61544	U		0.837058	2.33785		0	1
M503T1560	503.246	1559.94				[M+K+CF3COOH]+ 330.294	414	0.001618	0.04996	D		6.4049e-12	66.7953	U	1	1
M352T1569	352.34	1568.78					286	0.120734	0.722986			9.41914e-06	18.4096	U	0	1
M257T1590	257.146	1589.74		[605]	[M]+	[M+H]+ 256.146 [M+Na]+ 234.164 [M+K]+ 218.194	111	0.00817117	0.789759			0.0311849	0.432799	D	0	1
M352T1593	352.34	1593.13					271	0.0136554	0.727493			0.0492618	5.87141	U	0	1
M352T1596	352.334	1596.14					292	0.0122204	0.738931			0.0295182	0.429221	D	0	1
